# Supplementary material for: High-Energy Long-Lived Emitting Mixed Excitons in Homopolymeric Adenine-Thymine DNA Duplexes
Source: Molecules. 2022 May 31;27(11):3558. doi: 10.3390/molecules27113558 (PMC9181881; doi:10.3390/molecules27113558)
Supplement: Supplementary file 1 [file molecules-27-03558-s001.zip]

Archive with 1 entries (1 files):
- molecules-1732012-SI.pdf
